# Supplementary material for: Didymium arenosum, a myxomycete new to science from the confluence of deserts in northwestern China
Source: PeerJ. 2024 Jan 8;12:e16725. doi: 10.7717/peerj.16725 (PMC10782953; doi:10.7717/peerj.16725)
Supplement: Supplemental Information 1 [file peerj-12-16725-s001.fasta]

>Didymium_bahiense_AB259387
ACACGTATGAAAGACAAGCTGAAAGACTTTTCTCAATGATGTAAGTGGTGGTGCATGGTCGTTCTTAGTT
CGTGGATTGATTTGTCTGGTCTATTCCGATAACGAGCGAGACCCCTACGTTCCTAATAGGGGTGGCAGCC
CGGCTTTGCCCCGCAAGGGGCTTCGCTAGCAGCCACCTATTCAACTTCTTAGACGTATCAGAGCCGATAA
GGTTCTTGAAATGGGTTAATAACAGGTCAGTCATGCCCTTAGATGTTCTGGGCCGCACGCGCGTTACAAT
GGTATACATAGAACGTGCTCATACGGGCTTCTCCGCGACCTACTGGTCGTGGTAATCCCTAATCTCTCCC
TTGACTGGGACAGACTATTGCAATTATTGGTCTCCAACGAGGAATTTTTAGTAGTCGCAGGTCATTAACC
TGCGACGA
>Didymium_bahiense_AB259388
ACACGTATGAAAGACAAGCTGAAAGACTTTTCTCAATGATGTAAGTGGTGGTGCATGGTCGTTCTTAGTT
CGTGGATTGATTTGTCTGGTCTATTCCGATAACGAGCGAGACCCCTACGTTCCTAATAGGGGTGGCAGCC
CGGCTTTGCCCCGCAAGGGGCTTCGCTAGCAGCCACCTATTCAACTTCTTAGACGTATCAGAGCCGATAA
GGTTCTTGAAATGGGTTAATAACAGGTCAGTCATGCCCTTAGATGTTCTGGGCCGCACGCGCGTTACAAT
GGTATACATAGAACGTGCTCATACGGGCTTCTCCGCGACCTACTGGTCGTGGTAATCCCTAATCTCTCCC
TTGACTGGGACAGACTATTGCAATTATTGGTCTCCAACGAGGAATTTTTAGTAGTCGCAGGTCATTAACC
TGCGACGA
>Didymium_clavus_AB259389
ACACGGATGAAAGACAAGCTGAAAGACTTTTCTCAATGATGTAAGTGGTGGTGCATGGTCGTTCTTAGTT
CGTGGATTGATCTGTCTGGTCTATTCCGATAACGAGCGAGACCCCAACGTTCCTAATAGGGGGAATTGCC
CAGTTAGCCGCAAGGCCGACTAGCAGATCCTTAAGAAACTTCTTAGACGTATCAGGGCCGAAAAGGTCCT
TGAAATGGGTTAATAACAGGTCAGTCATGCCCTTAGATGTTCTGGGCCGCACGCGCGTTACAATGGTATA
CATAGAAAGTGCCTTCTTAGGGTGTTTCCGGGGCCGAAAGGTCTTGGTAACCCCTAATCTGTCCCTTGAC
TGGGACAGACTATTGCAATTATTGGTCTCCAACGAGGAATTTTTAGTAGTCGCAGGTCATTAACCTGCGA
CGA
>Didymium_clavus_AB259390
ACACGTATGAAAGACAAGCTGAAAGACTTTTCTCAATGATGTAAGTGGTGGTGCATGGTCGTTCTTAGTT
CGTGGATTGATTTGTCTGGTCTATTCCGATAACGAGCGAGACCCCAACGTTCCTACTAGGGGGGGCTGCC
CGGCTCGCCGCAAGGCTTGTTAGCAGCTGCCTAAGATGCTTCTTAGACGTATCAGAGCCGATAAGGTTCT
TGAAATGGGTTAATAACAGGTCAGTCATGCCCTTAGATGTTCTGGGCCGCACGCGCGTTACAATGGCATA
CAAAGAAAGTGCTCTCAAGGGCGTCTCCGGGGCCGAAAGGTTCTGGTAACCCTTAATCTCTCCCTTGACT
GGGACAGACTATTGCAATTATTGGTCTCCAACGAGGAATTTTTAGTAGTCGCAGGTCATTAACCTGCGAC
GA
>Didymium_clavus_AB259391
ACACGTATGAAAGACAAGCTGAAAGACTTTTCTCAATGATGTAAGTGGTGGTGCATGGTCGTTCTTAGTT
CGTGGATTGATTTGTCTGGTCTATTCCGATAACGAGCGAGACCCCAACGTTCCTACTAGGGGCGGCTGCC
CGGCTCGCCGCGAGGCTTGCTAGCACGCCGCCTAAGATGCTTCTTAGACGTATCAGAGCCGATAAGGTTC
TTGAAATGGGTTAATAACAGGTCAGTCATGCCCTTAGATGTTCTGGGCCGCACGCGCGTTACAATGGCAT
ACAAAGAAAGTGCTCTCAAGGGCGTCTCCGGGGCCGAAAGGTCCTGGTAACCCCTAATCTCTCCCTTGAC
TGGGACAGACTATTGCAATTATTGGTCTCCAACGAGGAATTTTTAGTAGTCGCAGGTCATTAACCTGCGA
CGA
>Didymium_clavus_AB259392
ACACGTATGAAAGACAAGCTGAAAGACTTTTCTCAATGATGTAAGTGGTGGTGCATGGTCGTTCTTAGTT
CGTGGATTGATTTGTCTGGTCTATTCCGATAACGAGCGAGACCCCAACGTTCCTACTAGGGGGGGCTGCC
CGGCTCGCCGCAAGGCTTGTTAGCAGCTGCCTAAGATGCTTCTTAGACGTATCAGAGCCGATAAGGTTCT
TGAAATGGGTTAATAACAGGTCAGTCATGCCCTTAGATGTTCTGGGCCGCACGCGCGTTACAATGGCATA
CAAAGAAAGTGCTCTCAAGGGCGTCTCCGGGGCCGAAAGGTTCTGGTAACCCTTAATCTCTCCCTTGACT
GGGACAGACTATTGCAATTATTGGTCTCCAACGAGGAATTTTTAGTAGTCGCAGGTCATTAACCTGCGAC
GA
>Didymium_crustaceum_AB259395
ACACGTATGAAAGACAAGCTGAAAGACTTTTCTCAATGATGTAAGTGGTGGTGCATGGTCGTTCTTAGTT
CGTGGATTGATTTGTCTGGTCTATTCCGATAACGAGCGAGACCCCGACGTTCCTAATAGGGGCGGCAGCC
CGGCTCGCCCGCAAGGGCTTGCTAGCAGCCGCCTTGATTAGCTTCTTAGACGTATCAGAGCCGATAAGGT
TCTTGAAATGGGTTAATAACAGGTCAGTCATGCCCTTAGATGTTCTGGGCCGCACGCGCGTTACAATGGT
ATACATAGAAAGTGCCTCAAAGGGCGTCTCCGCGGCCGACAGGTCGCGGTAACCCCTAATCTCTCCCTTG
ACTGGGACAGACTATTGCAATTATTGGTCTCCAACGAGGAATTTTTAGTAGTCGCAGGTCATTAACCTGC
GACGA
>Didymium_crustaceum_AB259396
ACACGTATGAAAGACAAGCTGAAAGACTTTTCTCAATGATGTAAGTGGTGGTGCATGGTCGTTCTTAGTT
CGTGGATTGATTTGTCTGGTCTATTCCGATAACGAGCGAGACCCCGACGTTCCTAATAGGGGCGGCAGCC
CGGCTCGCCCGCAAGGGCTTGCTAGCAGCCGCCTTGATTAGCTTCTTAGACGTATCAGAGCCGATAAGGT
TCTTGAAATGGGTTAATAACAGGTCAGTCATGCCCTTAGATGTTCTGGGCCGCACGCGCGTTACAATGGT
ATACATAGAAAGTGCCTCAAAGGGCGTCTCCGCGGCCGACAGGTCGCGGTAACCCCTAATCTCTCCCTTG
ACTGGGACAGACTATTGCAATTATTGGTCTCCAACGAGGAATTTTTAGTAGTCGCAGGTCATTAACCTGC
GACGA
>Didymium_dubium_AB259399
ACACGTATGAAAGACAAGCTGAAAGACTTTTCTCAATGATGTAAGTGGTGGTGCATGGTCGTTCTTAGTT
CGTGGAGTGGTTTGTCTGGTCTATTCCGATAACGAGCGAGACCCCGGCGTTCCTAATAGGGGTGGCAGCC
CGGCTCGTGCCTCGGCACTTGCTAGCAGCCACCTCGCAATTGCTTCTTAGACGTATCAGAGCCGATAAGG
TTCTTGAAATGGGTTAATAACAGGTCAGTCATGCCCTTAGATGTTCTGGGCCGCACGCGCGTTACAATGG
TAGGCTTAAAGAGTGCCTTTTGCGGGCGTTTCCGGGGCCGTCAGGTCCTGGTAACCCCTAGTCTCTCCCT
TGACTGGGCCAGACTATTGCAATTATTGGTCTCAAACGAGGAATTTTTAGTAGTCGCAGGTCATTAGCCT
GCGACGA
>Didymium_dubium_AM231294
CTGGTTGATCCTGCCAGTAGTGTATGCTTCTCCTAAAGACTAAGCCATGCATGTCTTCGAATAAGAGGAA
GCAATTCTCTCTGAATCTGCGAACGGCTCCGCAAACCAGTTGTAAACTATAGCAAGCTCTCCTATGATCG
CCCCTTCACGGGGGGGGTCTGGGAAATAGGGATAACCCTGGTAATTCTGAGGCTAATACCACCACGTAAA
ACCTGGCTGACTGGGCAACCGGAAGGCTGGGGGGCGTGCAATTTTTTCGCGAGGTTTACCGGGAAGGGAC
GCACGTCTGGACCGCGCAAAACGGATGACTGGGCCTTCGGGACTGGGCTTCTAGCGGCTCTTGCTGTGTG
CTTCTGACCTATCAACTAGATGGCAGCGTAAGGGACATGCTATGGTGACAACGGGTACAGAGGATTAGGG
TTCGATCCTGGAGAGTGGGCCTGAGAGATTGCTCATACTTCTAAGGAAGGCAGCAGGCGCGCAACGTTCC
CATTGGACATCGTCCGAGGGCGTTAGGGGACATATGAATGTCTGCCCATTGGGTGGACAATTCAAATGGG
TCTGTTCTAAACAGGCTCTCGAGTAACAATTAGAGGACAAGTCTGGTGCCAGCACCCGCGGTAATTCCAG
CTCTAATAGCATACGTTAAAGTTGTTGCGGTTAAAACGCTCGTAGTCGGCCTGAGACCATCAGATGCCTG
AGCAGGGAACCCGGGACTGTGCCTTTCGAGGTGCGCTGGGCGACTAACAAGGGCGGGCGGTAGTCAAGTG
TGCCGTAGGCTGTACCCTCCGGGGTTCACAGAGGTCTCGACCACCCCCTTGTGGGGAGGGAGGGGCTTCG
GCTTGCGGTACCACTTACCATAATCAAACTGGGGTGATCAAAGCAGGTCGTCAGACCTTGCACAGCACAG
TATGGCGTAAGTCTTACTGGCCGGCACTTGCGAGGTGCCGGTCGGTAGAAGCGATAGGGACGTTCGAGGG
TGACCGAATTGCTGGGCGAGTGGTGAAATACGTTGACCCTAGCAAGTCGACCAAAGGCGAAAGCAGTCAT
CAAGGGCATACCCGTTGATCAAGAGCGAAAGTTAAGGGTTCGAAGACGATCAGATACCGTCGTAGTCTTA
ACTATAAATGATACTGACTAGGGATAGGACACCGTCCATCTCGACTCCTCCTGGACCTTAGAGAAATCAA
AGTCTTTGAGTTCTGGGGGGAGTATGGTCGCAAGGCTGAAACTTAAAGGAATTGACGGAAGGGCACACAA
AGAGTGGAACCTGCGGCTTAATTTGACTCAACACGGGAAAACTCACCAGGTCCGGATACACGTATGAAAG
ACAAGCTGAAAGACTTTTCTCAATGATGTAAGTGGTGGTGCATGGTCGTTCTTAGTTCGTGGAGTGGTTT
GTCTGGTTTATTCCGATAACGAGCGAGACCCCGGCGTTCCTAATAGGGGTGGCAGCCCGGCTCGCGCTTC
GGCGCTTGCTAGCACGCCACCTCGCAATTGCTTCTTAGACGTATCAGAGCCGATAAGGTTCTTGAAATGG
GTTAATAACAGGTCAGTCATGCCCTTAGATGTTCTGGGCCGCACGCGCGTTACAATGGTAGGCTTAAACA
GTGCCTTCTACGGGCGTTTCCGGGGCCGACGGGTCCCGGTAACCCCTAGTCTCTCCCTTGACTGGGCCAG
ACTATTGCAATTATTGGTCTCAAACGAGGAATTTTTAGTAATCGCAGGTCATTAACCTGCGATGAATGCG
TCCCTGCCCTTTGTACACACCGCCCGTCGCTGCTACCGATTGGGTTTTGCGGTTACGAGTTCCGAGGTCG
CGGCCGTCCGCCCCCGCAAGGGGGTGGTGGCTGCAGCCGAAGTCCTAATTACCGCACGGCCTAGAGGAAG
CAGAAGTCGTAACAAGGTAATCGTAGGTGAACCTGCGTTTGG
>Didymium_dubium_AM231295
TATGCTTCTCCTAAAGACTAAGCCATGCATGTCTTCGAATAAGAGGAAGCAATTCTCTCTGAATCTGCGA
ACGGCTCCGCAAACCAGTTGTAAACTATAGCAAGCTCTCCTATGGTCGCCCCTTCACGGGGGGGGTCTGG
GAAATAGGGATAACCCTGGTAATTCTGAGGCTAATACCACCACGTAAAACCTGGCTGACTGGGCAACTGG
AAGGCTGGGGGGCGTGCAATTTTTTCGCGAGGTTTACCGGGAAGGGACGCACGTCTGGACCGCGCAAAAC
GGATGACTGGGCCTTCGGGACTGGGCTTCTAGCGGCTCTTGCTGTGTGCTTCTGACCTATCAACTAGATG
GCAGCGTAAGGGACATGCTATGGTGACAACGGGTACAGAGGATTAGGGTTCGATCCTGGAGAGTGGGCCT
GAGAGATTGCTTATACTTCTAAGGAAGGCAGCAGGCGCGCAACGTTCCCATTGGACATCGTCCGAGGGCG
TTAGGGGACATATGAATGTCTGCCCATTGGGTGGACAATTCAAATGGGTCTGTTCTAAACAGGCTCTCGA
GTAACAATTAGAGGACAAGTCTGGTGCCAGCACCCGCGGTAATTCCAGCTCTAATAGCATACGTTAAAGT
TGTTGCGGTTAAAACGCTCGTAGTCGGCCTGAGACCATCAGATGCCTGAGCGGGGAACCCGGGACTGTGC
CTTTCGAGGTGCGCTGGGCCTACTAGCAAGGGCGGGCGGTAGTCAAGTGTGCCGTAGGCTGTACCCTCCG
GGGTTCACAGAGGTCTCGACCACCCCCTTGTGGGGAGGGAGGGGCTTCGGCTTGCGGTACCACTTACCAT
AATCAAACTGGGGTGATCAAAGCAGGTCGTCAGACCTTGCACAGCACAGTATGGCATAAGTCTTACTGGC
CGGCACTTGCGAGGTGCCGGTCGGTAGAAGCGATAGGGACGTTCGAGGGTGACCGAATTGCTGGGCGAGT
GGTGAAATACGTTGACCCTAGCAAGTCGACCAAAGGCGAAAGCAGTCATCAAGGGCATACCCGTTGATCA
AGAGCGAAAGTTAAGGGTTCGAAGACGATCAGATACCGTCGTAGTCTTAACTATAAATGATACTGACTAG
GGATAGGACACCGTCCATCTCGACTCCTCCTGAACCTTAGAGAAATCAAAGTCTTTGAGTTCTGGGGGGA
GTATGGTCGCAAGGCTGAAACTTAAAGGAATTGACGGAAGGGCACACAAAGAGTGGAACCTGCGGCTTAA
TTTGACTCAACACGGGAAAACTCACCAGGTCCGGATACACGTATGAAAGACAAGCTGAAAGACTTTTCTC
AATGATGTAAGTGGTGGTGCATGGTCGTTCTTAGTTCGTGGAGTGGTTTGTCTGGTTTATTCCGATAACG
AGCGAGACCCCGGCGTTCCTAATAGGGGTGGCAGCCCGGCTCGCGCCTCGGCGCTTGCTAGCACGCCACC
TCGCAATTGCTTCTTAGACGTATCAGAGCCGATAAGGTTCTTGAAATGGGTTAATAACAGGTCAGTCATG
CCCTTAGATGTTCTGGGCCGCACGCGCGTTACAATGGTAGGCTTAAACAGTGCCTTTTACGGGCGTTTCC
GGGGCCGACGGGTCCCGGTAACCCCTAGTCTCTCCCTTGACTGGGCCAGACTATTGCAATTATTGGTCTC
AAACGAGGAATTTTTAGTAATCGCAGGTCATTAACCTGCGATGAATGCGTCCCTGCCCTTTGTACACACC
GCCCGTCGCTGCTACCGATTGGGTTTTGCGGTTACGAGTTCCGAGGTCGCGGCCGTCCGCCCCCGCAAGG
GGGTGGTGGCTGCAGCCGAAGTCCTAATTACCGCACGGCCTAGAGGAAGCAGAAGTCGTAACAAGGTAAT
CGTAGGTGAACCTGCGTTTGG
>Didymium_floccoides_AB259402
ACACGTATGAAGGACAAGCTGAAAGACTTTTCCCAATGATGTAAGTGGTGGTGCATGGTCGTTCTTAGTT
CGTGGATTGATTTGTCTGGTCTATTCCGATAACGAGCGAGACCCCTACGTTCCTAATAGGGGCAGCAGCC
CGGCTTGTGCCGCAAGGTACCTGCTAGCAGCTGCCTAAGACTAGCTTCTTAGACGTATCAGAGCCGATAA
GGTTCTTGAAATGGGTTAATAACAGGTCAGTCATGCCCTTAGATGTTCTGGGCCGCACGCGCGTTACAAT
GGTAGACATTAGAACGTGCTCTCAAGGGCGTCTCCGCGGCCTGCCGGTCGCGGTAACCCCTAGTCTCTCC
CTTGACTGGGCCAGACTATTGCAATTATTGGTCTCTAACGAGGAATTTTTAGTAGTCGCAGGTCATTAAC
CTGCGACGA
>Didymium_floccoides_AB259403
ACACGTATGAAGGACAAGCTGAAAGACTTTTCCCAATGATGTAAGTGGTGGTGCATGGTCGTTCTTAGTT
CGTGGATTGATTTGTCTGGTCTATTCCGATAACGAGCGAGACCCCTACGTTCCTAATAGGGGCAGCAGCC
CGGCTTGTGCCGCAAGGCACCTGCTAGCAGCTGCCTAAGACTAGCTTCTTAGACGTATCAGAGCCGATAA
GGTTCTTGAAATGGGTTAATAACAGGTCAGTCATGCCCTTAGATGTTCTGGGCCGCACGCGCGTTACAAT
GGTAGACATTAGAACGTGCTCTCAAGGGCGTCTCCGCGGCCTGCCGGTCGCGGTAACCCCTAGTCTCTCC
CTTGACTGGGCCAGACTATTGCAATTATTGGTCTCTAACGAAGGAATTTTTAGTAGTCGCAGGTCATTAA
CCTGCGACGA
>Didymium_floccosum_AB259405
ACAAGTATGAAAGACAAGCTGATAGACTTTTCTCAATGATGTAAGTGGTGGTGCATGGTCGTTCTTAGTT
CGTGGATTGATTTGTCTGGTCTATTCCGATAACGAGCGAGACCCCTCCGTTCCTACTAGGGGCGGCAGCC
CGGCTTTTCCGCCCTCACGGGTGGGCTTGCTAGCAGCCGCTTAAGATTCACTTCTTAGACGTATCAGGGC
CGATAAGGTCCTTGAAATGGGTTAATAACAGGTCAGTCATGCCCTTAGATGTTCTGGGCCGCACGCGCGT
TACAATGGTATACAAAGAACGTGCTCCTATGGGGCTTCTCCGCGGCCGACAGGCTGTGGTAACCCCTAGT
CTCTCCCTTGACTGGGCCAGACTATTGTAATTATTGGTCTCCAACGAGGAATTTTTAGTAGTCGCAGGTC
ATTAACCTGCGACGA
>Didymium_floccosum_AB259406
ACAAGTATGAAAGACAAGCTGATAGACTTTTCTCAATGATGTAAGTGGTGGTGCATGGTCGTTCTTAGTT
CGTGGATTGATTTGTCTGGTCTATTCCGATAACGAGCGAGACCCCTCCGTTCCTACTAGGGGCGGCAGCC
CGGCTTTTCCGCCCTCACGGGTGGGCTTGCTAGCAGCCGCTTAAGATTCACTTCTTAGACGTATCAGGGC
CGATAAGGTCCTTGAAATGGGTTAATAACAGGTCAGTCATGCCCTTAGATGTTCTGGGCCGCACGCGCGT
TACAATGGTATACAAAGAACGTGCTCCTATGGGGCTTCTCCGCGGCCGACAGGCTGTGGTAACCCCTAGT
CTCTCCCTTGACTGGGCCAGACTATTGTAATTATTGGTCTCCAACGAGGAATTTTTAGTAGTCGCAGGTC
ATTAACCTGCGACGA
>Didymium_iridis_AB259407
ACACGTATGAAAGACAAGCTGAAAGACTTTTCTCAATGATGTAAGTGGTGGTGCATGGTCGTTCTTAGTT
CGTGGATTGATTTGTCTGGTCTATTCCGATAACGAGCGAGATCCTATCGTTCCTAATAGAGGTTTAAGCC
AGGTTTCTCGGTCGCAAGATCGTTTTGCTAGCTTTAATCACATAACTTCTTGGACGAATCAGAGCCGATA
AGGTTCTTGAAATGGGTTAATAACAGGTCAGTCATGCCCTTAGATGTTCTGGGCCGCACGCGCGTTACAA
TGGTACGCGCAAAAAGTGCACTCTGTATGCTTCTCCGCTGTCTAAAGACAGTGGTAAACATTAGTCCTTT
CCTTGACTGGGATAGACTATTGTAATTATTGGTCTTAAACGAGGAATTTTTAGTAGTCGCAGGTCATTAA
CCTGCGACGA
>Didymium_iridis_AB259408
ACACGTATGAAAGACAAGCTGAAAGACTTTTCTCAATGATGTAAGTGGTGGTGCATGGTCGTTCTTAGTT
CGTGGATTGATTTGTCTGGTCTATTCCGATAACGAGCGAGATCCTTTCGTTCCTAATAGAGGTTTTAGCC
AAGTTTCTCGGTCGCAAGACCATTTTACTAGCTATAACTTATATAACTTCTTAGACGAATCAGAGCCGAT
AAGGTTCTTGAAATGGGTTAATAACAGGTCAGTCATGCCCTTAGATGTTCTGGGCCGCACGCGCGTTACA
ATGGTACACTTAGAAAGTGCTTCATTTAGCGAGCTTCTCCGTCGTCTAACGACGACGGTAAACATTAGTC
TTTTCCTTGACTGGGCTAGACTATTGTAATTATTGGTCTTTAACGAGGAATTTTTAGTAATCGCAGGTCA
TTAACCTGCGATGA
>Didymium_laccatipes_AB259410
ACACGTATGAAAGACAAGCTGAAAGACTTTTCTCAATGATGTAAGTGGTGGTGCATGGTCGTTCTTAGTT
CGTGGATTGATTTGTCTGGTCTATTCCGTTAACGAGCGAGACCCCTCCGTTCCTACTAGGGGCGGCAGCC
AAGCTCTTCCTCCCTCACGGGGGGGCCTGCTAGCAGCCGCCTAAGAATCAACTTCTTAGACGTATCAGAG
CCGATAAGGTTCTTGAAATGGGTTAATAACAGGTCAGTCATGCCCTTAGATGTTCTGGGCCGCACGCGCG
TTACAATGGTATACATTAGAACGTGCTCCTTTGGGGCTTCTCCGCGGCCGACGGGTCGCGGTAACCCCTA
GTCTCTTCCTTGACTGGGACAGACTATTGCAATTATTGGTCTCCAACGAGGAATTTTTAGTAGTCGCAGG
TCATTAACCTGCGACGA
>Didymium_marineri_AB259413
ACACGTATGAAAGACAAGCTGAAAGACTTTTCTCAATGATGTAAGTGGTGGTGCATGGTCGTTCTTAGTT
CGTGGATTGATTTGTCTGGTCTATTCCGATAACGAGCGAGACCCCTACGTTCCTAATAGGGGCGGCAGCC
CGGCTCGTGCCGCAAGGCGCCTGCTAGCAGCCGCCTTCTCTTAGCTTCTTAGACGTATCAGAGCCGATAA
GGTTCTTGAAATGGGTTAATAACAGGTCAGTCATGCCCTTAGATGTTCTGGGCCGCACGCGCGTTACAAT
GGTAGACATTAGAACGTGCTCTCAAGGGCGTCTCCGCGGCCTGCCGGTCGCGGTAACCCCTAGTCTCTCC
CTTGACTGGGCCAGACTATTGCAATTATTGGTCTCTAACGAGGAATTTTTAGTAGTCGCAGGTCATTAAC
CTGCGACGA
>Didymium_megalosporum_AB259414
ACACGTATGAAAGACAAGCTGAAAGACTTTTCTCAATGATGTAAGTGGTGGTGCATGGTCGTTCTTAGTT
CGTGGATTGATTTGTCTGGTCTATTCCGATAACGAGCGAGACCCCGGCGTTCCTAATAGAGGCGGCAGCC
CGGCTTACTTCGCAAGAAGTCTGCTAGCAGCCGTCGTATAAAACTTCTTAGACGTATCAGAGCCGATAAG
GTTCTTGAAATGGGTTAATAACAGGTCAGTCATGCCCTTAGATGTTCTGGGCCGCACGCGCGTTACAATG
GTATAAATAGAAAGTGCTCACACGGGCTTTTCCGCGGCCTAATGGTCGCGGTAATCCCTAATCTCTCCCT
TGACTGGGACAGACTATTGCAATTATTGGTCTCAAACGAGGAATTTTTAGTAGTCGCAGGTCATTAACCT
GCGACGA
>Didymium_megalosporum_AB259415
ACACGTATGAAAGACAAGCTGAAAGACTTTTCTCAATGATGTAAGTGGTGGTGCATGGTCGTTCTTAGTT
CGTGGATTGATTTGTCTGGTCTATTCCGATAACGAGCGAGACCCCGGCGTTCCTAATAGAGGCGGCAGCC
CGGCTTACTCCGCAAGGAGTCTGCTAGCAGCCGTCGTATAAAACTTCTTAGACGTATCAGAGCCGATAAG
GTTCTTGAAATGGGTTAATAACAGGTCAGTCATGCCCTTAGATGTTCTGGGCCGCACGCGCGTTACAATG
GTATAAATAGAAAGTGCTCACACGGGCTTTTCCGCGGCCTAATGGTCGCGGTAATCCCTAATCTCTCCCT
TGACTGGGACAGACTATTGCAATTATTGGTCTCAAACGAGGAATTTTTAGTAGTCGCAGGTCATTAACCT
GCGACGA
>Didymium_nigripes_AB435333
ACACGTATGAAAGACAAGCTGAAAGACTTTTCTCAATGATGTAAGTGGTGGTGCATGGTCGTTCTTAGTT
CGTGGATTGATTTGTCTGGTCTATTCCGATAACGAGCGAGATCCTTTCGTTCCTAATAGAGGTTTTAGCC
AAGTTTCTCGGTCGCAAGACCATTTTACTAGCTATAATCTACATAACTTCTTAGACGAATCAGAGCCGAT
AAGGTTCTTGAAATGGGTTAATAACAGGTCAGTCATGCCCTTAGATGTTCTGGGCCGCACGCGCGTTACA
ATGGTACACGCAGATAGTGCTTCTTTTAGCGAGCTTCTCCGTCATCTAACGATGACGGTAAACATTAGTC
TTTTCCTTGACTGGGCTAGACTATTGTAATTATTGGTCTTTAACGAGGAATTTTTAGTAGTCGCAGGTCA
TTAACCTGCGACGA
>Didymium_nigripes_AB435334
ACACGTATGAAAGACAAGCTGAAAGACTTTTCTCAATGATGTAAGTGGTGGTGCATGGTCGTTCTTAGTT
CGTGGATTGATTTGTCTGGTCTATTCCGATAACGAGCGAGATCCTAGCGTTCTTAATAGAGGTTTTAGCC
CAGTTTCTCGAGCAATCGTTTTACTAGCTATAACTTATAAACTTCTTAGACGTATCAGAGCCGATAAGGT
TCTTGAAATGGGTTAATAACAGGTCAGTCATGCCCTTAGATGTTCTGGGCCGCACGCGCGTTACAATGGT
AAACTCAGAAAGTGCCTATTATGGGTCTATCCGTAACCTAACGGTTTCGGTAAACATTAGTCTTTTCCTT
GACTGGGCTAGACTATTGTAATTATTGGTCTTCAACGAGGAATTTTTAGTAGTCACAGGTCATTAACCTG
TGACGA
>Didymium_nigripes_AB435335
ACACGTATGAAAGACAAGCTGAAAGACTTTTCTCAATGATGTAAGTGGTGGTGCATGGTCGTTCTTAGTT
CGTGGATTGATTTGTCTGGTCTATTCCGATAACGAGCGAGATCCTTTCGTTCCTAATAGAGGTTTTAGCC
AAGTTTCTCGGTCGCAAGACCATTTTACTAGCTATAATCTACATAACTTCTTAGACGAATCAGAGCCGAT
AAGGTTCTTGAAATGGGTTAATAACAGGTCAGTCATGCCCTTAGATGTTCTGGGCCGCACGCGCGTTACA
ATGGTACACGCAGATAGTGCTTCTTTTAGCGAGCTTCTCCGTCATCTAACGATGACGGTAAACATTAGTC
TTTTCCTTGACTGGGCTAGACTATTGTAATTATTGGTCTTTAACGAGGAATTTTTAGTAGTCGCAGGTCA
TTAACCTGCGACGA
>Didymium_nigripes_AB435336
ACACGTATGAAAGACAAGCTGAAAGACTTTTCTCAATGATGTAAGTGGTGGTGCATGGTCGTTCTTAGTT
CGTGGATTGATTTGTCTGGTCTATTCCGATAACGAGCGAGATCCTTTCGTTCCTAATAGAGGTTTTAGCC
AAGTTTCTCGGTCGCAAGACCATTTTACTAGCTATAATCTACATAACTTCTTAGACGAATCAGAGCCGAT
AAGGTTCTTGAAATGGGTTAATAACAGGTCAGTCATGCCCTTAGATGTTCTGGGCCGCACGCGCGTTACA
ATGGTACACGCAGATAGTGCTTCTTTTAGCGAGCTTCTCCGTCATCTAACGATGACGGTAAACATTAGTC
TTTTCCTTGACTGGGCTAGACTATTGTAATTATTGGTCTTTAACGAGGAATTTTTAGTAGTCGCAGGTCA
TTAACCTGCGACGA
>Didymium_panniforme_AB259428
ACACGTATGAAAGACAAGCTGAAAGACTTTTCTAAATGATGTAAGTGGTGGTGCATGGTCGTTCTTAGTT
CGTGGAGTGATTTGTCTGGTCTATTCCGATAACGAGCGAGACCCCGACGTTCCTAATAGGGATGGTAGCC
CGGCTTGGCCGCAAGGCTTGGCTAGCTGCTGTCTTATTAGCTTCTTAGACGTATCAGAGCCGATAAGGTT
CTTGAAATGGGTTAATAACAGGTNNNNNNNNNNNNNNNNNNNNNNNNNNNNNNNNNNNNNNNNNNNNNNN
NNNNNNNNNNNNNNNNNNNNNNNNNNNNNNNNNNNNNNNNNNNNNNNNNNNNNCAGTCATGCCCTTAGAT
GTTCTGGGCCGCACGCGCGTTACAATGGTATACATGAAAAAGTGCCTATCAAGGCGTTTCCGCGGCCTCC
GGGTCGTGGTAACCCTTAGTCTCTTCCTTGACTGGGACAGACTATTGCAATTATTGGTCTCAAACGAGGA
ATTTTTAGTAGTCGCAGGTCATTAACCTGCGACGA
>Didymium_squamulosum_AB435337
ACACGTATGAAAGACAAGCTGAAAGACTTTTCTCAATGATGTAAGTGGTGGTGCATGGTCGTTCTTAGTT
CGTGGATTGATTTGTCTGGTCTATTCCGATAACGAGCGAGACCCCGACGTTCCTAATAGGGGTAGCAGCC
CGGCTCGCTGGTGCAAATCGGCTTGCTAGCACGCTACCTTAATTAGCTTCTTAGACGTATCAGAGCCGAT
AAGGTTCTTGAAATGGGTTAATAACAGGTCAGTCATGCCCTTAGATGTTCTGGGCCGCACGCGCGTTACA
ATGGTATACATTAGAACGTGCTCTTTTAGCGGCGTTTCCGCGGCCGAGAGGTCGCGGTAACCCATAATCT
CTCCCTTGACTGGGACAGACTATTGCAATTATTGGTCTCCAACGAGGAATTTTTAGTAGTCACAGGTCAT
TAACCTGTGACGA
>Didymium_squamulosum_AB435338
ACACGTATGAAAGACAAGCTGAAAGACTTTTCTCAATGATGTAAGTGGTGGTGCATGGTCGTTCTTAGTT
CGTGGATTGATTTGTCTGGTCTATTCCGATAACGAGCGAGACCCCGACGTTCCTACTATGGGGTAGCAGC
CCGGCTCGCTGAGTAACATCAGCTTGCTAGCACGCTACCTAAGACTAGCTTCTTAGACGTATCAGAGCCG
ATAAGGTTCTTGAAATGGGTTAATAACAGGTCAGTCATGCCCTTAGATGTTCTGGGCCGCACGCGCGTTA
CAATGGTATACATTAGAACGTGCTCTTTATGCGGCGTTTCCGCGGCCGAAAGGCTGCGGTAACCCTTAAT
CTCTCCCTTGACTGGGACAGACTATTGCAATTATTGGTCTCTAACGAGGAATTTTTAGTAGTCACAGGTC
ATTAACCTGTGACGA
>Didymium_squamulosum_AB435339
ACACGTATGAAAGACAAGCTGAAAGACTTTTCTCAATGATGTAAGTGGTGGTGCATGGTCGTTCTTAGTT
CGTGGATTGATTTGTCTGGTCTATTCCGATAACGAGCGAGACCCCGACGTTCCTACTATGGGGTAGCAGC
CCGGCTCGCTGAGTAACATCAGCTTGCTAGCACGCTACCTAAGACTAGCTTCTTAGACGTATCAGAGCCG
ATAAGGTTCTTGAAATGGGTTAATAACAGGTCAGTCATGCCCTTAGATGTTCTGGGCCGCACGCGCGTTA
CAATGGTATACATTAGAACGTGCTCTTTATGCGGCGTTTCCGCGGCCGAGAGGCTGCGGTAACCCATAAT
CTCTCCCTTGACTGGGACAGACTATTGCAATTATTGGTCTCCAACGAGGAATTTTTAGTAGTCACAGGTC
ATTAACCTGTGACGA
>Physarum_roseum_HE614605
CCTGCATGCCTCCGACTAGAAGAGCAATTCTCTCCGAATCTGCGAACGGCTCCGCAAACCAGTTGTAAAC
CATAGCGAGCATGCCCTTGGTCCGGCCGCAAGGCTGGGCCTCGGGCAATAAGGATAACCCTGGTAATTCT
GAGGCTAATACATGAACGCAAAACCTGGCTGACCGGGTAACTGGAAGGCTGGGGGACGTGTGACTGAGTC
GCAATTTTGCTGGGAGTAGACGCACGTTCAGACCACCATACCAAACAGTCTTGCCGGGGTTCGCCCTGGC
TCGTCTGGGTGGCTCTCGCTTTGTGCTTCTGACCTATCAACTAGATGGCAGCGTAAGGGACATGCTATGG
TGACAACGGGTACAGAGGATAAGGGTTCGATCCTGGAGAGTGGGCCTGAGAGATTGCTCACACTTCTAAG
GAAGGCAGCAGGCGCGTAACGTTCCCCTTGGGCAATGCTCGAGGGCGTTAGGGGACATATGAATGCCTGC
CTTTTGGTGGGCAATTCAAATGGGTCTGTTCTAAACAGCCTCTCGAGTAACAATTAGAGGACAAGTCTGG
TGCCAGCACCCGCGGTAATTCCAGCTCTAATAGCATACGTTAAAGTTGTTGCGGTTAAAACGCTCGTAGT
CGGCTTAAGATCTTCAGATTCTTGCGCTGGGAGCCGGGTCCGTTGCCCTCGTAAAGGGCACGCCGGGGAC
TGGCAACGGAGGACGTTGGTCGAACGCATTTCAGGCTGCCTCCTCGGAGTCGCAGGGCTGGGGGTCCGCC
CCCGGTTCGGCCTGGATGCCATTTACCATGATTAAACCGGGGTGATCAAAGCAGGTCTTTCGACACGTAC
GGCGCAGCATGGTATACTCTAACCGGCCGGGCTCTATTGCGGGGGCCCGGCTGGTAGAAGCGAAAGGGAT
GTTCGAGGGTGACCGAATTGCTGGGCGAGTGGTGAAATACGTTGACCCTAGCAAGTCGACCAAAGGCGAA
AGCAGTCATCAAGGGCATACCCGTTGATCAAGAGCGAAAGTTAAGGGTTCGAAGACGATCAGATACCGTC
GTAGTCTTAACTATAAATGATGCAAACCAGAGATAGGACCCTGTCCATCTCGACTCCTTCTGGATCCTGG
AGAAATTAGAGTCTTTGGGTTCTGGGGGGAGTATGGTCGCAAGGCTGAAACTTAAAGGAATTGACGGAAG
GGCACACAAAGAGTGGAACCTGCGGCTTAATTTGACTCAACACGGGAAAACTCACCAGGTCCAGATACAC
GCATGAAAGTCAAGCTGAAAGACTTTACTCAATGATGTAAGTGGTGGTGCATGGTCGTTCTTAGTTCGTG
GATTGATTTGTCTGGTCTATTCCGATAACGAGCGAGACCCCATGTTCCTAATAGGGGCGGTAGCCCGCTG
CCGCAAGGCTAGCAGCTGCTGCTTAAGATTTGCTTCTTAGACGTATCAGAGCCGATAAGGTTCTTGAAAT
GGGTTAATAACAGGTCAGTCATGCCCTTAGATGTTCTGGGCCGCACGCGCGTTACAATGGCATGTAAAGC
AAGTGCTTTTCAAAGGCGTCTCCGGGGCCGAAAGGCTCCGGTAACCCTTAGTCCCTGCCTTGACTGGGAC
AGATCTTTGCAATTATTGGTCTCAAACGAGGAATTTTTAGTAGTCGTAGGTCATTAACCTACGACGAATG
CGTCCCTGCCCTTTGTACACACCGCCCGTCGCTGCTACCGATTGGGTTTTACAGTTACGTGCTTGGAGGC
CGTGGTTCCCTGCTTGCTCTCGGGTAGGCAGGTGCCGTAGCCGAAATTCNAATTACTGTACGGCCTAGAG
>Didymium_crustaceum_MW404616
GTTTAGGCGCTGACGACTTTTCTCATGATGTAAGTGGTGGTGCATGGTCGTTCTTAGTTCGTGGATTGATTTGTCTGGTCTATTCCGATAACGAGCGAGACCCCGACGTTCCTAATAGGGGCGGCAGCCCGGCTCGCCCGCGAGGGCTTGCTAGCAGCCGCCTTAATTAGCTTCTTAGACGTATCAGAGCCGATAAGGTTCTTGAAATGGGTTAATAACAGGTCAGTCATGCCCTTAGATGTTCTGGGCCGCACGCGCGTTACAATGGTATACATAGAAAGTGCCTCAAAGGGCGTCTCCGCGGCCGACAGGTCGCGGTAACCCCTAATCTCTCCCTTGACTGGGACAGACTATTGCAATTATTGGTCTCCAACGAGGAATTTTTAGTAGTCGCAGGTCATTAACCTGCGACGAATGCGTCCCTGCCCT
>Didymium_crustaceum_MW404618
AAGCAGGCTGAAGACTTTTCTCATGATGTAAGTGGTGGTGCATGGTCGTTCTTAGTTCGTGGATTGATTTGTCTGGTCTATTCCGATAACGAGCGAGACCCCGACGTTCCTAATAGGGGCGGCAGCCCGGCTCGCCCGTGAGGGCTTGCTAGCAGCCGCCTTAATTAGCTTCTTAGACGTATCAGAGCCGATAAGGTTCTTGAAATGGGTTAATAACAGGTCAGTCATGCCCTTAGATGTTCTGGGCCGCACGCGCGTTACAATGGTATACATAGAAAGTGCCTCAAAGGGCGTCTCCGCGGCCGACAGGTCGCGGTAACCCCTAATCTCTCCCTTGACTGGGACAGACTATTGCAATTATTGGTCTCCAACGAGGAATTTTTAGTAGTCGCAGGTCATTAACCTGCGACGAATGCGCCCCTGCCCTCA
>Didymium_crustaceum_MW404630
AAGCAGCTGACGACTTTTCTCATGATGTAAGTGGTGGTGCATGGTCGTTCTTAGTTCGTGGATTGATTTGTCTGGTCTATTCCGATAACGAGCGAGACCCCGACGTTCCTAATAGGGGCGGCAGCCCGGCTCGCCCGCGAGGGCTTGCTAGCAGCCGCCTTAATTAGCTTCTTAGACGTATCAGAGCCGATAAGGTTCTTGAAATGGGTTAATAACAGGTCAGTCATGCCCTTAGATGTTCTGGGCCGCACGCGCGTTACAATGGTATACATAGAAAGTGCCTCAAAGGGCGTCTCCGCGGCCGACAGGTCGCGGTAACCCCTAATCTCTCCCTTGACTGGGACAGACTATTGCAATTATTGGTCTCCAACGAGGAATTTTTAGTAGTCGCAGGTCATTAACCTGCGACGAATGCGCCCCTGCCCATA
>Didymium_crustaceum_MW404631
CAATCAGAGCTGAAGACTTTTCTCATGATGTAAGTGGTGGTGCATGGTCGTTCTTAGTTCGTGGATTGATTTGTCTGGTCTATTCCGATAACGAGCGAGACCCCGACGTTCCTAATAGGGGCGGCAGCCCGGCTCGCCCGCGAGGGCTTGCTAGCAGCCGCCTTAATTAGCTTCTTAGACGTATCAGAGCCGATAAGGTTCTTGAAATGGGTTAATAACAGGTCAGTCATGCCCTTAGATGTTCTGGGCCGCACGCGCGTTACAATGGTATACATAGAAAGTGCCTCAAAGGGCGTCTCCGCGGCCGACAGGTCGCGGTAACCCCTAATCTCTCCCTTGACTGGGACAGACTATTGCAATTATTGGTCTCCAACGAGGAATTTTTAGTAGTCGCAGGTCATTAACCTGCGACGAATGCGCCCCCTGCCCTC
>Didymium_nigripes_MW404632
CGTAGCAGCTGACGTCTTTTCTCATGATGTAAGTGGTGGTGCATGGTCGTTCTTAGTTCGTGGATTGATTTGTCTGGTCTATTCCGATAACGAGCGAGATCCTTTCGTTCCTAATAGAGGTTTTAGCCAAGTTTCTCGGTCGCAAGGCCATTTTACTAGCTATAATCTACATAACTTCTTAGACGAATCAGAGCCGATAAGGTTCTTGAAATGGGTTAATAACAGGTCAGTCATGCCCTTAGATGTTCTGGGCCGCACGCGCGTTACAATGGTACACGCAGATAGTGCTTCTTTTAGCGAGCTTCTCCGTCATCTAACGATGACGGTAAACATTAGTCTTTTCCTTGACTGGGCTAGACTATTGTAATTATTGGTCTTTAACGAGGAATTTTTAGTAGTCGCAGGTCATTAACCTGCGACGAATGCGCCCTGCCCTAA
>Didymium_flavovirens_MN720571
TTTTCTAATGATGTAAGTGGTGGTGCATGGTCGTTCTTAGTTCGTGGAGTGATTTGTCTGGTCTATTCCGATAACGAGCGAGACCCCTACGTCCCTAATAGGGGCGCTAGCCCGGCTTGCTGCTTAACGGCGGCTTGCTTGCTGGTGCCTCAATTGCTTCTTAGGCGTATCAGAGCCGATAAGGTTCTTGAAATGGGTTAATAACAGGTCAGTCATGCCCTTAGATGTTCTGGGCCGCACGCGCGTTACAATGGTATACATAGAACGTGCTCAACAGGGCGTATCCACGGCCTACAGGTCGTGGTAACCCTTAGTCTCTTCCTTGACTGGGACAGACTATTGCAATTATTGGTCTCCAACGAGGAATTTTTAGTAGTCGCAGGTCATTAACCTGCGACGAATGCGTCCCTGCCCTC
>Didymium_flavovirens_MW404633
TTTTCTAAATGATGTAAGTGGTGGTGCATGGTCGTTCTTAGTTCGTGGAGTGATTTGTCTGGTCTATTCCGATAACGAGCGAGACCCCTACGTCCCTAATAGGGGCGCTAGCCCGGCTTGCTGCTTAACGGCGGCTTGCTTGCTGGTGCCTCAATTGCTTCTTAGGCGTATCAGAGCCGATAAGGTTCTTGAAATGGGTTAATAACAGGTCAGTCATGCCCTTAGATGTTCTGGGCCGCACGCGCGTTACAATGGTATACATAGAACGTGCTCAACAGGGCGTATCCACGGCCTACAGGTCGTGGTAACCCTTAGTCTCTTCCTTGACTGGGACAGACTATTGCAATTATTGGTCTCCAACGAGGAATTTTTAGTAGTCGCAGGTCATTAACCTGCGACGAATGCGTCGCCTGCCCTGA
